# Supplementary material for: Development of Hexaploid Wheat Germplasm with Resistance to Both Powdery Mildew and Stripe Rust by Introgression of Pm60 and YrU1 from Triticum urartu
Source: Plants (Basel). 2026 Jun 11;15(12):1802. doi: 10.3390/plants15121802 (PMC13306359; doi:10.3390/plants15121802)
Supplement: Supplementary file 1 [file plants-15-01802-s001.zip]

Archive with 1 entries (1 files):
- plants-4333995-supplementary.pdf
